# Supplementary material for: ABCB1 Does Not Require the Side-Chain Hydrogen-Bond Donors Gln347, Gln725, Gln990 to Confer Cellular Resistance to the Anticancer Drug Taxol
Source: Int J Mol Sci. 2021 Aug 9;22(16):8561. doi: 10.3390/ijms22168561 (PMC8395328; doi:10.3390/ijms22168561)
Supplement: Supplementary file 1 [file ijms-22-08561-s001.zip]

Archive with 1 entries (1 files):
- ijms-1259042-supplementary.pdf
